# Supplementary material for: The Assessment of the Effect of Gaze Direction Instruction on the Stabilisation During Artistic Gymnastic Landing
Source: Eur J Sport Sci. 2026 Feb 6;26(3):e70137. doi: 10.1002/ejsc.70137 (PMC12880896; doi:10.1002/ejsc.70137)
Supplement: Supplementary file 1 — Supporting Information S1 [file EJSC-26-e70137-s001.xlsx]

## Sheet: results
Statistical results for stabilisation indexes can be found in the Supplementary file.
			drop landing		somersault forward		somersault backward		acrobatic series		p-values
time window for computation	stabilisation index	direction/plane	downward	straight ahead	downward	straight ahead	downward	straight ahead	downward	straight ahead	effect of task	effect of gaze direction	interaction
3 sec	dynamic stability index	anterior-posterior	0.26 ± 0.06	0.27 ± 0.06	0.19 ± 0.07	0.21 ± 0.07	0.62 ± 0.13	0.62 ± 0.12	0.63 ± 0.14	0.67 ± 0.12	< 0.001	0.034	0.123
		medial-lateral	0.10 ± 0.04	0.09 ± 0.04	0.16 ± 0.05	0.14 ± 0.05	0.22 ± 0.08	0.21 ± 0.08	0.24 ± 0.10	0.26 ± 0.10	< 0.001	0.382	0.130
		vertical	0.49 ± 0.08	0.49 ± 0.09	0.52 ± 0.06	0.53 ± 0.07	0.60 ± 0.09	0.58 ± 0.08	0.68 ± 0.05	0.68 ± 0.05	< 0.001	0.459	0.622
		frontal	6.98 ± 1.93	7.20 ± 1.89	10.12 ± 2.09	10.22 ± 2.35	10.94 ± 3.58	11.10 ± 3.20	12.59 ± 3.92	13.54 ± 3.02	< 0.001	0.160	0.641
		sagittal	20.63 ± 7.25	19.47 ± 6.97	45.62 ± 11.99	39.74 ± 11.07	25.12 ± 5.39	24.99 ± 6.11	22.48 ± 5.70	22.28 ± 7.60	< 0.001	0.021	0.011
		transverse	10.63 ± 4.07	11.03 ± 4.44	17.92 ± 9.38	18.72 ± 10.48	14.4 ± 5.02	16.12 ± 6.19	19.23 ± 7.54	21.79 ± 8.94	< 0.001	0.025	0.601
	time to stabilisation	anterior-posterior	1.13 ± 0.24	1.14 ± 0.3	0.91 ± 0.33	0.95 ± 0.48	1.11 ± 0.15	1.16 ± 0.11	0.98 ± 0.14	1.01 ± 0.12	0.094	0.099	0.780
		medial-lateral	0.75 ± 0.33	0.70 ± 0.31	0.61 ± 0.29	0.67 ± 0.23	0.55 ± 0.18	0.48 ± 0.23	0.54 ± 0.23	0.47 ± 0.18	0.007	0.456	0.417
		vertical	1.18 ± 0.12	1.17 ± 0.14	0.93 ± 0.21	0.88 ± 0.22	0.92 ± 0.21	0.85 ± 0.18	0.97 ± 0.12	0.92 ± 0.10	< 0.001	0.040	0.531
		frontal	0.74 ± 0.26	0.73 ± 0.26	0.89 ± 0.28	0.76 ± 0.32	0.79 ± 0.28	0.79 ± 0.32	0.74 ± 0.23	0.68 ± 0.17	0.385	0.188	0.527
		sagittal	1.39 ± 0.44	1.34 ± 0.42	1.69 ± 0.15	1.66 ± 0.17	1.35 ± 0.46	1.54 ± 0.38	1.30 ± 0.34	1.39 ± 0.32	0.018	0.050	0.011
		transverse	0.76 ± 0.24	0.68 ± 0.17	0.68 ± 0.31	0.77 ± 0.32	0.73 ± 0.22	0.76 ± 0.34	0.60 ± 0.21	0.64 ± 0.25	0.163	0.685	0.234
1 sec	dynamic stability index	anterior-posterior	0.44 ± 0.11	0.45 ± 0.11	0.33 ± 0.12	0.35 ± 0.12	1.08 ± 0.23	1.06 ± 0.20	1.09 ± 0.24	1.14 ± 0.20	< 0.001	0.054	0.117
		medial-lateral	0.17 ± 0.06	0.16 ± 0.07	0.28 ± 0.09	0.24 ± 0.09	0.38 ± 0.14	0.37 ± 0.13	0.42 ± 0.17	0.44 ± 0.17	< 0.001	0.381	0.157
		vertical	0.86 ± 0.14	0.86 ± 0.15	0.91 ± 0.11	0.92 ± 0.13	1.04 ± 0.15	1.01 ± 0.15	1.19 ± 0.09	1.19 ± 0.09	< 0.001	0.505	0.647
		frontal	11.92 ± 3.34	12.17 ± 3.39	17.25 ± 3.81	17.74 ± 4.08	18.94 ± 6.21	19.11 ± 5.66	21.83 ± 6.81	23.31 ± 5.19	< 0.001	0.203	0.755
		sagittal	35.78 ± 12.14	33.78 ± 12.18	79.13 ± 23.26	69.45 ± 19.81	43.39 ± 10.41	41.11 ± 9.98	38.39 ± 11.50	37.79 ± 13.22	< 0.001	0.031	0.068
		transverse	17.88 ± 7.01	18.45 ± 7.55	30.84 ± 16.18	31.9 ± 18.36	24.83 ± 8.60	27.69 ± 10.70	33.01 ± 12.95	37.49 ± 15.50	< 0.001	0.028	0.560
	time to stabilisation	anterior-posterior	0.45 ± 0.08	0.45 ± 0.09	0.39 ± 0.13	0.35 ± 0.15	0.48 ± 0.04	0.49 ± 0.03	0.44 ± 0.04	0.44 ± 0.04	0.012	0.262	0.157
		medial-lateral	0.30 ± 0.10	0.29 ± 0.12	0.26 ± 0.10	0.29 ± 0.08	0.27 ± 0.06	0.25 ± 0.09	0.24 ± 0.08	0.21 ± 0.06	0.047	0.521	0.432
		vertical	0.56 ± 0.05	0.55 ± 0.04	0.51 ± 0.06	0.50 ± 0.06	0.47 ± 0.06	0.46 ± 0.05	0.49 ± 0.04	0.47 ± 0.04	< 0.001	0.006	0.441
		frontal	0.35 ± 0.10	0.36 ± 0.09	0.43 ± 0.09	0.44 ± 0.16	0.42 ± 0.14	0.40 ± 0.13	0.38 ± 0.13	0.36 ± 0.10	0.065	0.732	0.727
		sagittal	0.64 ± 0.12	0.62 ± 0.13	0.72 ± 0.05	0.71 ± 0.05	0.58 ± 0.13	0.58 ± 0.13	0.53 ± 0.13	0.54 ± 0.16	< 0.001	0.927	0.819
		transverse	0.36 ± 0.08	0.37 ± 0.11	0.34 ± 0.11	0.37 ± 0.13	0.40 ± 0.10	0.37 ± 0.14	0.31 ± 0.11	0.30 ± 0.10	0.033	0.926	0.606
